# Supplementary material for: 5’-Terminal AUGs in Escherichia coli mRNAs with Shine-Dalgarno Sequences: Identification and Analysis of Their Roles in Non-Canonical Translation Initiation
Source: PLoS One. 2016 Jul 28;11(7):e0160144. doi: 10.1371/journal.pone.0160144 (PMC4965119; doi:10.1371/journal.pone.0160144)
Supplement: S1 Table — Complete list of genes identified by in silico analysis of the RegulonDB E. coli transcriptome as having a Shine-Dalgarno sequence within their 5’-UTR as well as an AUG triplet within three nucleotides of the 5’-terminal (i.e., 5’-AUG, NAUG, NNAUG, and NNNAUG). The nucleotides defined as the 5’-uAUG for each gene are underlined. The table includes the gene name, the first 21 nucleotides at the 5’-terminal end of the mRNA, its start position on the E. coli chromosome, strand of location, accession number (ECK#), and the sigma factor associated with its transcription. (XLSX) [file pone.0160144.s001.xlsx]

## Sheet: Sheet1
Gene	Sequence	Strand	Start Position	ECK#	Sigma Factor
aaeX	Aatgttgctctcgcccggctt	Reverse	3387452	125135055	NA
adiC	Atgttagtcagcacagagaac	Reverse	4335225	125138023	Sigma 32
alaE	Aaaatgcagatggcaatgaga	Forward	2797109	123137464	Sigma 70
alkA	Ggatgaataaggagatgcgat	Reverse	2145583	120010107	Sigma 38
allD	Tatgttaattgcagtcatgct	Reverse	545635	120015473	Sigma70
alsR	Aaatgaaataaaattttaagc	Reverse	4311160	120010028	Sigma 70
apaH	Atggcgtccctttcagcatcg	Reverse	51293	125136359	Sigma 24
arcA	Atgcaactagttggattatta	Reverse	4638711	120010660	Sigma 70
argC	Atgcagtatttatgaataaaa	Reverse	4152908	120010989	Sigma 70
argE	Atgcggatggcgatttacata	Reverse	4153101	120010436	NA
artJ	Atgccgcagacacggccaaaa	Reverse	899849	120015422	Sigma 70
artP	Ataatgcgctttgcttttaac	Reverse	903066	120034545	Sigma 38
bolA	Gatggatgacatctcagcgtt	Forward	453658	120010471	Sigma 38 Sigma 70
bssR	Gtatgttcgttgacagacagc	Forward	877469	125136658	Sigma 70
caiE	Agatgccattgaagggccgct	Reverse	35440	125136356	Sigma 32
cdsA	Atgttctctggcccgatttcg	Forward	195555	123136393	Sigma 70
chbG	Atgctgagctgctggcacgcg	Reverse	1815266	125137074	Sigma 24
citC	Ctatgtgaaataaatcaaaat	Reverse	651262	125095193	NA
clpP	Atggtgatgccgtacccataa	Forward	455801	120010295	Sigma 70
clpS	Aatgggtaaaacgaacgactg	Forward	922135	125136672	Sigma 28
clsP	Aatgcgctttcaaaaggattt	Reverse	1306697	120010623	NA
cmk	Ttatgttaacggtacgcctgt	Forward	960388	120010702	Sigma 70
cmr	Taatgtaagaatgtgcttaac	Forward	882792	120035112	NA
cobT	Acgatggtggcgattttcatc	Reverse	2062625	125137197	Sigma 70
crp	Gatgctacagtaatacattga	Forward	3483975	120010184	Sigma 70
csgD	Cagatgtaatccattagtttt	Reverse	1102567	120010480	Sigma 38 Sigma 70
csiD	Atggctacgaaatgagcatcg	Forward	2786949	120009988	Sigma 38
cspH	Gtatgctgtctgtctttcaaa	Reverse	1050553	125136713	Sigma 70
csrA	Aatgccgggatacagagagac	Reverse	2817220	125138141	NA
csrD	Atggaaaagcaaagccgatga	Reverse	3401447	125137724	Sigma 70
cstA	Aatgtaacatctctatggaca	Forward	629078	120010100	NA
cutC	Aatggcattactggaaatttg	Reverse	1957291	125137150	Sigma 70
cysD	Ctgatggcaagaaaatagcgg	Reverse	2874390	120010206	Sigma 70
cytR	Atgtgaagtaaacatggatgt	Reverse	4122532	120010430	Sigma 70
dcrB	Atgaatgagccgttatggccg	Forward	3607936	125137806	Sigma 28
deaD	Gatgagttatgtagactggcc	Reverse	3305931	125137684	Sigma 24
dgt	Atgcgcttacggggaagcgta	Forward	179196	120030651	NA
djlA	Gcgatgtcccacaattgaccg	Forward	57268	125136360	Sigma 70
dsdC	Aatggagtgatttacatctaa	Reverse	2475768	120011037	Sigma 70
eco	Gaatgttctttaagttattca	Forward	2301819	125137289	Sigma 70
efeO	Atgaccattaacttccgccgt	Forward	1081466	125136725	Sigma 70
eno	Agatgttgaaacgcgcggcgt	Reverse	2906696	120030667	NA
entD	Atgctaacgtcagattgttga	Reverse	609477	125136553	Sigma 32
fadM	Atgacctctgtacttataaca	Forward	463584	125136494	Sigma 24
fbaB	Atggaaaaactcgcccgtaac	Reverse	2176689	120017001	Sigma 38
fepD	Cgtatgtctggttctgttgcc	Reverse	621415	120009987	Sigma 70
fic	Caaatggacacgttcagggag	Reverse	2489670	120009949	Sigma 38
fimB	Cacatgatatatagataagat	Forward	4538690	120010504	NA
fkpA	Atgataatagggcgtgtctgt	Reverse	3475547	120010508	Sigma 24
fre	Gatgaactggctatttttaac	Forward	4024466	120034347	NA
frlA	Atgcattgtcatgttaccttt	Forward	3497857	125137754	Sigma 70
fsr	Gtatgttagtctggtaataat	Reverse	503991	125136507	Sigma 32
ftsA	Atatggtagacgcggaaggaa	Forward	103561	120009884	Sigma 70
ftsQ	Atgaggcgaagtatctctctg	Forward	102867	120010260	Sigma 38, Sigma 70
fucP	Atgagttcatttcagacaggc	Forward	2932141	120010191	Sigma 70
galR	Atgtaagcgtttacccactaa	Forward	2974591	120009842	Sigma 70
glnL	Aaaatggtgcaacctgttcag	Reverse	4054394	120011000	Sigma 70
glpF	Atgcctacaagcatcgtggag	Reverse	4116184	120010231	Sigma 70
gltP	Aatgcagcgaaaagctctgtt	Forward	4292330	125138011	Sigma 70
gmhB	Acatgccttattaaggagcta	Forward	222806	120034400	NA
gmk	Atgtaggctttatttcgctaa	Forward	3819411	120048894	Sigma 70
gspA	Gatggcagcatctttattatg	Reverse	3453656	120016717	Sigma 24
hdfR	Accatgacgagagaatccacg	Reverse	3946183	125137917	Sigma 28
hepA	Atggaccaccaacggcccgga	Reverse	63588	120033631	Sigma 32
hisS	Cgcatggctcccgaaacattg	Reverse	2638664	120010361	Sigma 70
hokC	Acatgtagagtgcctcttact	Reverse	16951	125136354	Sigma 70
holE	Aatgtctgagtcgaggatcat	Forward	1923044	125137133	Sigma 70
hslO	Atgccgcacccggaccgacgc	Forward	3527694	125137767	Sigma 54
hyfA	Aatgtttcatatcattttcaa	Forward	2599193	120010759	Sigma 54
hypF	Atgaaccgtttcatcattgct	Reverse	2836127	120030664	Sigma 70
idi	Atggtttttacctgtcggcat	Forward	3030965	125137542	Sigma 24
insF	Atgaagagctggctatcctcc	Reverse	1094419	125136727	Sigma 24
insH	Atgtcagcgagaagatggaat	Reverse	2065522	125137198	Sigma 70
intD	Atgacgcatcctcacgataat	Reverse	565324	125136533	Sigma 24
iscR	Gctatgcaatacccccacttt	Reverse	2660221	120009911	Sigma 70
lepB	Atggcggcgatatcagccgta	Reverse	2703486	125137422	Sigma 24
leuO	Taaatgactcattccacggca	Forward	84188	120034384	Sigma 70
lit	Atgtcgataattcattacgca	Forward	1197813	125136782	Sigma 70
lnt	Gatggccgacagtcggcgtat	Reverse	690207	125136598	Sigma 24
lon	Atgttaatagatggcgtgaag	Forward	458039	120040455	Sigma 32, Sigma 70
lpxC	Gaatgtatagtacacttcggt	Forward	106508	120033733	Sigma 70
luxS	Aaatgcgcgtctttcatatac	Reverse	2812838	120035129	NA
malK	Atcatgaatgttgctgtcgat	Forward	4244759	120010133	Sigma 70
matC	Gatgtaccagcaggggtagcc	Reverse	309300	120034404	NA
mcrC	Aatgaaattgtgatgacggat	Reverse	4576085	125138101	Sigma 54
mdtE	Ctatgccgctggtctgtaaat	Forward	3657168	120035111	NA
metR	Atgccgaagtgaaggactttc	Reverse	410860	120015430	NA
mglC	Gtcatgagcaatggtctcgtt	Reverse	2235880	125137260	Sigma 32
mgtA	Tagatgctacgaatattattg	Forward	4465386	120010639	Sigma 70
mhpR	Aaatgattttttattgtgcgc	Reverse	367760	125135014	Sigma 70
mngR	Gatgaatttatcgggcataat	Reverse	765149	120010502	Sigma 70
mntS	Aatgcaatcatccctcaagga	Reverse	852270	125140763	Sigma 70
mppA	Taatgtcggttagagggaaac	Forward	1391228	125136878	Sigma 32
mutY	Cggatgcaagcatgataaggc	Forward	3100933	120010084	NA
nagE	Agatgatctaacaatctgatt	Forward	703063	120010015	Sigma 70
nemR	Gcatgaacaaacacaccgaac	Forward	1724045	120034939	Sigma 70
nudB	Tatgtgaatgggatgagcgaa	Reverse	1946698	120015433	Sigma 70
nudJ	Tatatgaaggacgtaatcgcc	Reverse	1193660	125136777	Sigma 28
ompL	Atgggattcttttacacactc	Reverse	4062502	125137953	Sigma 54
osmY	Gtgatgacatttctgacggcg	Forward	469176	120010473	Sigma 38 Sigma 70
oxyR	Gccatgaactatcgtggcgat	Forward	4156480	120011009	Sigma 38 Sigma 70
pcnB	Atgtttgacactaccgaggtg	Reverse	159151	120016348	Sigma 70
pncB2	Gtcatgctgagctatgattag	Reverse	159195	120016349	Sigma 70
pflD	Atgcagtaaaacgtgctgacg	Forward	4141903	125137980	Sigma 32
pgk	Atggggctttgctaaccgaat	Reverse	3070757	125109854	Sigma 70
pinQ	Attatgatatgaacaccaatt	Forward	1631608	125136991	Sigma 24
pinR	Attatgatatgaacaccaatt	Reverse	1431736	125136905	Sigma 24
pldB	Atgtcagcaggtaggcaaacc	Forward	4007046	125137932	Sigma 70
pldB2	Aaatgatcgatgtcagcaggt	Forward	4007037	125137933	Sigma 32
pnp	Atgaatgatcttccgttgcag	Reverse	3309348	120010385	Sigma 70
potE	Atgatggtcgtaagcaagttt	Reverse	717567	125136600	Sigma 24
prlC	Attatgtaaagcgcctgttga	Reverse	3643261	120033618	Sigma 32
proB	Aaatgtggtaatttattaaat	Forward	259440	125136413	Sigma 70
psd	Atgactatttaggtctgtgta	Reverse	4388661	120009965	Sigma 24
pstB	Ggatgcggcgtgaacgcctga	Reverse	3906470	120035100	Sigma 70
psuG	Atgttattaatgttaccggag	Reverse	2256579	125137271	Sigma 24
ptrB	Atgtttcaaccagaaagaaca	Reverse	1926889	120034248	NA
purT	Atgactacgtatttaacttca	Forward	1928743	125137138	Sigma 32
racC	Atgccagaaatggcaggtatt	Reverse	1415835	125136887	Sigma 24
racR	Gcaatgcttagtggtaaagac	Reverse	1418268	125136890	Sigma 70
racR2	Aatgcttagtggtaaagactt	Reverse	1418266	125136892	Sigma 70
rarD	Atggtaggttgaagacataaa	Reverse	4002264	125137927	Sigma 32
relB	Atgacatttgtaattacaaga	Reverse	1643927	120030217	Sigma 70
rfbX	Gcatgaatacgaataaattat	Reverse	2107610	125137219	Sigma 70
rhaB	Aatgaaattcagcaggatcac	Reverse	4095495	120010264	Sigma 70
rhsD	Atgatgaattcatctgtgcta	Forward	522290	125136518	Sigma 70
rlmF	Gacatgcataatgctgatttt	Forward	841415	125136641	Sigma 24
rlpA	Aatgttgtcgaaaagcgtgta	Reverse	664445	125136576	Sigma 32
rnlA	Atatgtttctatgggatccag	Forward	2763916	125109143	Sigma 70
rnlB	Aagatgagtgggttaggcatg	Forward	2764729	120016716	Sigma 24
rnlB2	Aatgtggaacgtcattctctg	Forward	2764882	125109144	Sigma 70
rsd	Catggctgacgacccaccagc	Reverse	4194977	120010768	Sigma 38
rsmD	Atgaaatagtctatcacttaa	Forward	2602338	125137796	Sigma 28
rsmE	Gtatgtgcaacgcgcttgcca	Forward	3089040	125137554	Sigma 24
rtcA	Atggcgtataaagatattgat	Reverse	3554970	125137777	Sigma 28
rydB	Aatgccgcaagttcgccaaat	Reverse	1762948	125137051	Sigma 70
sbcD	Catgctttttcgccagggaac	Reverse	416201	120033029	Sigma 70
sdiA	Aatgatactcactctcagggg	Reverse	1994891	125140841	Sigma 70
serA	Cggatgcaaatccgcacacaa	Reverse	3056478	120010267	Sigma 70
sfmC	Atgtaccggttgtctgaagcg	Forward	558026	125136531	Sigma 70
sgrS	Gatgaagcaagggggtgcccc	Forward	77367	120030788	Sigma 38 Sigma 70
sixA	Atgaatccgcgctgaatggcg	Reverse	2455021	120009971	Sigma 24 Sigma 70
sodC	Gaatgcacaatgaacggaggt	Reverse	1722703	120034237	Sigma 38
solA	Accatgagagcagagagaaaa	Reverse	1119832	120034200	NA
soxS	Agatgaattaacgaactgaac	Reverse	4275446	120010261	Sigma 70
syd	Gatggtttgcataagaagaca	Reverse	2923391	125137490	Sigma 32
talA	Tgatgcgtttagcgaaatttc	Forward	2576610	120010102	Sigma 38
tas	Atgtcgtgattataaaaagga	Forward	2969591	125137504	Sigma 70
tdcG	Cgatgagcatcaggcgaccta	Reverse	3257848	125137658	Sigma 70
tdcR	Atgacggggataaccatattt	Forward	3265276	125137663	Sigma 24
tolC	Atggcacgtaacgccaacctt	Forward	3176034	120035114	NA
torT	Gaatgcatctagcataaagcc	Forward	1055443	125136721	Sigma 24
torT2	Atgcatctagcataaagcctt	Forward	1055445	125136722	Sigma 24
tpr	Atgcggggaaggatgagaagc	Reverse	1286411	125136833	Sigma 70
trkG	Tgatgattgtttcataaggaa	Forward	1421695	125136898	Sigma 70
ucpA	Aatggagtgtaacgctctgta	Reverse	2542686	120034277	NA
uspG	Gcgatgacgcaccgctgcgta	Reverse	2434912	120010069	NA
uvrY	Aatgactaactatcagtagcg	Reverse	1993430	120010344	Sigma 70
valS	Ttatgaagattctctgaaaca	Reverse	448190	120010450	Sigma 70
waaU	Atgacaagaaaaaaaatgcaa	Reverse	3797421	125137882	Sigma 24
xapR	Atgtatttattatatggagca	Reverse	2520527	120010631	Sigma 70
yacL	Aatggcgcaatgcgatttcgg	Forward	134339	120034395	NA
yagG	Acgatgttgtaattcggcaca	Forward	284577	125136426	Sigma 32
yahC	Acatgtaagagtagctttcgt	Reverse	334292	125136460	Sigma 70
yahM	Atgtttgtgtggggtcttttc	Forward	344476	125136461	Sigma 70
yaiE	Gatgttcaactaccaaacagg	Forward	407372	120034410	NA
yaiI	Atgccggaaggcaaaagcgcg	Forward	404932	125136481	Sigma 70
yaiV	Atgcccgtcaaggatttgacg	Forward	393685	125136476	Sigma 70
yajD	Atgtatggagattgcgaaaat	Forward	429754	125136485	Sigma 70
ybaN	Aatatgcaacgaatcatttta	Forward	490103	125136504	Sigma 28
ybaQ	Atgttcttgcatcgctattca	Forward	507398	125136513	Sigma 70
ybaS	Ggatgcctgaaaatcggcacc	Forward	510797	120009946	NA
ybaY	Atggtctgaattacgggctaa	Forward	474469	125136495	Sigma 28
ybcK	Atgtgaccttaattgtctttt	Forward	568033	125136535	Sigma 70
ybcN	Atgtcaccggagcctgaacaa	Forward	571537	125136540	Sigma 32
ybeR	Atgtgttccatttttgcgtaa	Forward	675813	125136586	Sigma 70
ybeR2	Atggttgcagataaaacatat	Forward	675783	125136588	Sigma 24
ybeZ	Aatgcttgcgcctttttcctg	Reverse	692692	120033620	Sigma 32
ybhH	Gagatgctttgcccttaatgt	Forward	799917	125136630	Sigma 70
ybiA	Atgcggtttaatgcccgttcg	Reverse	832183	125136637	Sigma 32
ybiU	Atgcaaatcagaatggtttcg	Reverse	858329	125136652	Sigma 70
ybiS	Gaatggcaaaacaaatcgcca	Reverse	906121	125136665	Sigma 70
ybjX	Atgtataaccattgatttcat	Reverse	918326	120034186	NA
ycaD	Atgaaatttgaacttcctcac	Forward	945062	125136676	Sigma 70
ycaL	Atgattcacatgaagaatact	Forward	959478	125136686	Sigma 70
ycaL2	Atatgattaatcaacggatga	Forward	959461	125136688	Sigma 70
ycaM	Atgtgcagcaggttataattt	Forward	946343	125136677	Sigma 70
yccX	Gcaatgtcgaaagtctgcata	Forward	1029284	125136706	Sigma 70
yccX2	Gaaatgggcgtcattgtccgg	Forward	1029217	125136708	Sigma 24
yceD	Cctatgcaaaaggtaaaatta	Forward	1146014	120010319	NA
yceF	Atggaaaaaaatatgcctaaa	Reverse	1145830	125136753	Sigma 32
yceH	Gatggacaatggcgcgatcac	Forward	1125304	125136746	Sigma 24
ycfJ	Atgtggcataaacgcctcatc	Forward	1166630	125136761	Sigma 70
ycgL	Ggcatggactcaacaaaccgt	Forward	1226832	120034207	NA
ycgN	Gtgatgagctgacagtcactt	Forward	1227906	125136812	Sigma 54
yciS	Aatgcgtgtggatgccatttc	Forward	1338159	120033622	Sigma 32 Sigma 70
yciW	Aagatgggcggcgttctgccg	Reverse	1348260	125136866	Sigma 24
ydcS	Ataatgcgcggtagctcacaa	Forward	1509539	125136942	Sigma 70
ydcX	Atgtgtatagtacgggttaag	Forward	1515245	125136947	Sigma 24
ydcY	Atgaatcgataaatttcacaa	Forward	1515634	125136950	Sigma 70
ydcZ	Atgcagttgcaactcgacgag	Reverse	1516399	125136951	Sigma 24
ydeP	Atgagagatgatgcttaactt	Reverse	1584688	120033717	Sigma 70
ydeR	Atatgaaaagacttcacaaga	Reverse	1586322	125136975	Sigma 24
ydgC	Atgacttgttatggaagtgtt	Reverse	1680086	125137017	Sigma 70
ydgD	Gatatgcgtacaaccattgct	Forward	1669981	125137014	Sigma 32
ydiN	Gccatgtacccagggaaaatc	Forward	1770433	125137056	Sigma 70
ydiV	Ttatgtcttatggcctcatcc	Reverse	1790111	120035108	Sigma 24
ydjF	Aatgtgatgtaaaaagataca	Reverse	1852910	125137088	Sigma 70
yeaE	Aatgcatctttccagggcatt	Reverse	1863748	125095204	Sigma 70
yeaO	Cttatgggtgttgccatactt	Forward	1874801	125137099	Sigma 24
yeaP	Atcatgcctgcaaagattaaa	Forward	1875681	125135044	NA
yeaY	Tatgccctgagaaaaaaagga	Reverse	1888585	120009969	Sigma 24
yebV	Atggtgcgatcggactggtcg	Forward	1919749	125137129	Sigma 70
yecM	Atggctgttttcgtcagcaac	Reverse	1958008	125137151	Sigma 70
yeeN	Atgctgaattaacacatgtta	Forward	2054816	125137191	Sigma 70
yegJ	Aatgaataataacaactaacc	Forward	2149040	125137228	Sigma 70
yegJ2	Tatatggggaaaacccactca	Forward	2149075	125137229	Sigma 70
yehE	Aatgcttcattatcatccttc	Reverse	2190923	125137243	Sigma 24
yejK	Gatgaaagggcaacatattac	Reverse	2282131	125137287	Sigma 24
yfaL	Ataatgcgattaaatacgccg	Reverse	2342240	125137298	Sigma 24
yfbR	Gatgatgtcatcatacgtaag	Forward	2406857	125137335	Sigma 70
yfcV	Gcaatgtttatattttaatta	Reverse	2453710	125137347	Sigma 24
yfeA	Atgcgaataaacttattattt	Reverse	2515914	125137368	Sigma 54
yffQ	Atgggaggtgaattttgtgat	Forward	2561431	125137388	Sigma 24
yfhR	Aatgactcaggcgggtgatat	Forward	2662266	125137412	Sigma 24
yfiR	Atggcaaaaaggggctgatga	Forward	2739699	125137438	Sigma 32
ygbI	Gtatggtgatctgattcacat	Reverse	2859384	125137469	Sigma 70
ygcG	Atgccgccgtcaatttattta	Forward	2903688	125137485	Sigma 70
ygeI	Gtatgatgtaaagaccattgg	Forward	2991613	125137526	Sigma 70
yggI	Gctatgaaaacatcccgtctc	Forward	3087774	125137551	Sigma 70
yggN	Aagatgcacgatcgagtaggc	Reverse	3099766	120010001	Sigma 24
yghD	Atgcgtggttttacctttgat	Reverse	3109329	125137566	Sigma 32
yghT	Aatgtattgaatattacgtgg	Forward	3131999	125137578	Sigma 32
ygiL	Aatgattagtagtccttaaat	Forward	3183364	125137614	Sigma 70
ygiQ	Gaaatggcggaccgtggctcg	Reverse	3159332	125137592	Sigma 24
ygiZ	Atgttgataattataaatgga	Reverse	3170275	125137605	Sigma 70
ygiV	Atgagttgttaataaaaaacg	Reverse	3239841	125137642	Sigma 70
yhaI	Aatgtcgttatataaattacc	Forward	3250783	125137650	Sigma 70
yhcB	Gagatgttcatgacctgggaa	Forward	3378204	120034318	NA
yhcF	Atggctccagcttttaaggat	Forward	3364865	125137702	Sigma 70
yhfG	Aaatggacacgttcagggagg	Reverse	3489669	120010394	NA
yhhN	Aatgataacaataaagaaaag	Forward	3603598	125137799	Sigma 70
yhiM	Gatgaaattatcattaatgca	Forward	3632806	125137817	Sigma 70
yhjD	Agaatgaccacgacagaagga	Forward	3671353	125137826	Sigma 70
yhjR	Gcatgtgaatcaatttagaag	Reverse	3694398	125137834	Sigma 24
yhjY	Acaatgacaataatattgccg	Reverse	3711006	125137840	Sigma 70
yiaY	Atgaaaatcctcagtaagctg	Reverse	3755903	125137864	Sigma 70
yicH	Atgtgcatttcacgggatgga	Forward	3828454	120034337	NA
yieH	Aaatgcgacaataggcgcgtt	Forward	3894680	125137905	Sigma 24
yieK	Gaaatggatgtctggcgacca	Reverse	3897487	125137908	Sigma 24
yiiM	Atggtctaatggggaaatttc	Forward	4100807	125137969	Sigma 70
yiiS	Atggtaatccataagatcatt	Forward	4110892	120009970	Sigma 24
yjbE	Gaaatgtttttgggtaaatct	Forward	4233881	120029972	Sigma 70
yjcD	Gggatgttttcttatgtctac	Forward	4276489	125138004	Sigma 70
yjdL	Acatgaaaacaccctcacagc	Reverse	4354436	125138026	Sigma 70
yjdL2	Gatggccgctataccgttaag	Reverse	4354540	125138027	Sigma 70
yjgL	Atgcttagacgttcttattca	Forward	4473424	125138061	Sigma 70
yjgZ	Atgcatgctgacaccacaacc	Forward	4499081	125138073	Sigma 24
yjhG	Gcatgcagtgtgtcgggctgc	Reverse	4522249	125138089	Sigma 24
yjhU	Gatgggtgtattctcagtaat	Reverse	4518563	125138086	Sigma 28
yjis	Atgaagcctctgaaagatgag	Forward	4569743	125138100	Sigma 70
yjjM	Atgaaaaatggcagcggaacg	Reverse	4593970	125138110	Sigma 24
yjjQ	Acatgcagtggagttgttgtg	Forward	4601342	120034380	Sigma 70
ykgB	Gttatggcattttccaccaat	Reverse	317749	125136447	Sigma 70
ykgL	Gatggcctttttgtcagggca	Forward	311163	125136443	Sigma 24
ykgM	Ttatgttataacataacaggt	Reverse	312029	120034388	Sigma 70
yliE	Atgtattaacatgctgagttt	Forward	872192	125136657	Sigma 70
ymdA	Gaatggtctgctgcgaatcag	Forward	1104553	125136736	Sigma 70
ymdA2	Aaatgttcagaccttttttaa	Forward	1104635	125136737	Sigma 28
ymdC	Gttatgatgaagaaaacgccc	Forward	1105515	120034198	NA
ymfJ	Atgtacctttgagatacataa	Reverse	1201436	125136785	Sigma 70
ynbA	Atgttttttaactatctgatt	Forward	1475486	125136913	Sigma 32
yodB	Atgcactatcaattttttaaa	Forward	2040285	125137185	Sigma 28
yohD	Gtatgcttactggcaaccaaa	Forward	2223785	125137257	Sigma 24
yohJ	Gtatgcctgagttcgctgcgc	Forward	2228515	125137258	Sigma 70
ypjA	Atgaatcccctggtctggtgc	Reverse	2780844	125137459	Sigma 24
yqeI	Atgccgtaaataccaatatac	Forward	2986453	125137518	Sigma 70
yqjF	Atgattctctccatcgacagc	Forward	3248494	125137644	Sigma 32
yraH	Aagatgttgaacatatattca	Forward	3285384	125137671	Sigma 70
yraH2	Atgttgaacatatattcacat	Forward	3285387	125137665	Sigma 24
yraH3	Gatgttgaacatatattcaca	Forward	3285386	125137668	Sigma 70
yraA	Ccatgacgcaaatgcgttgca	Reverse	4014366	120022071	Sigma 70
ytfQ	Atgaaagcgattacaaacttg	Forward	4447840	125138053	Sigma 24
zntA	Aatgagaaaaaacttaaccgg	Forward	3604445	120010036	Sigma 70
znuC	Tcatgactactgcaagactaa	Forward	1940658	120010035	Sigma 70
zraS	Gatgagcaggcaaagaagaag	Forward	4199928	120010766	Sigma 54
zur	Ataatggtacgacaaggcaac	Reverse	4258164	125137999	Sigma 70
